# Supplementary material for: Likelihood of Blood Culture Positivity Using SeptiCyte RAPID
Source: J Clin Med. 2026 Feb 4;15(3):1231. doi: 10.3390/jcm15031231 (PMC12897694; doi:10.3390/jcm15031231)
Supplement: Supplementary file 1 [file jcm-15-01231-s001.zip]

Archive with 1 entries (1 files):
- jcm-4002487-Supplementary.pdf
